# Supplementary material for: Birds from the Azores: An updated list with some comments on species distribution
Source: Biodivers Data J. 2015 Nov 20;(3):e6604. doi: 10.3897/BDJ.3.e6604 (PMC4678808; doi:10.3897/BDJ.3.e6604)
Supplement: Supplementary material 1 — Global species richness on the nine Azorean islands [file biodiversity_data_journal-3-e6604-s001.xlsx]

## Sheet: Fig4
	COR	FLO	FAI	PIC	GRA	SJG	TER	SMG	SMR
OLD RECORDS	180	201	140	138	90	99	214	278	141
NEW RECORDS+NEW AZORES SPECIES	58	31	27	35	40	17	34	21	60
