# Supplementary material for: Birds from the Azores: An updated list with some comments on species distribution
Source: Biodivers Data J. 2015 Nov 20;(3):e6604. doi: 10.3897/BDJ.3.e6604 (PMC4678808; doi:10.3897/BDJ.3.e6604)
Supplement: Supplementary material 2 — Biogeographical origin of the species present in Azores archipelago [file biodiversity_data_journal-3-e6604-s002.xlsx]

## Sheet: Figure 5
BioGeoReg	Spp. %
Nearctic	30.19
Palearctic	47.1
Holarctic	16.43
Pantropical	2.66
Afro-tropical	1.69
Other	1.93
