# Supplementary material for: Birds from the Azores: An updated list with some comments on species distribution
Source: Biodivers Data J. 2015 Nov 20;(3):e6604. doi: 10.3897/BDJ.3.e6604 (PMC4678808; doi:10.3897/BDJ.3.e6604)
Supplement: Supplementary material 3 — List of Rare Species [file biodiversity_data_journal-3-e6604-s003.xlsx]

## Sheet: Rare_Birds_List
Species (alphabetic order)	Number of sightings (number of individuals)	Years	Notes
Acanthis hornemanni	1 (1)	2005
Acrocephalus agricola	1 (1)	2008
Acrocephalus schoenobaenus	2 (2)	2011, 2014
Alca torda	4 (4)	1902; 1985; 2007; 2008
Anous stolidus	1 (1)	2008
Anser albifrons	4 (4)	1965; 2008; 2009; 2010
Anser caerulescens	3 (5)	1900; 1967; 1969
Anser fabalis	2 (2)	1968; 2002
Anthus campestris	1 (1)	2008
Anthus pratensis	5 (7)	2003; 2005; 2011; 2013
Anthus trivialis	3 (4)	2011; 2013; 2014
Apus affinis	1 (1)	2007
Apus pallidus	2 (2)	2007; 2011
Aythya nyroca	1 (1)	1977
Bombycilla cedrorum	3 (2)	2010; 2013	2 ind., considering the bird seen on Flores (2010) was the same as on Corvo a few days earlier.
Bombycilla garrulus	2 (2)	2008; 2013
Bubo scandiacus	4 (4)	1928; 2009; 2014
Bucephala albeola	4 (4)	1998; 2000; 2006; 2010
Bucephala clangula	4 (4)	1887; 1998; 2007; 2013
Burhinus oedicnemus	1 (1)	1880
Buteo buteo buteo	1 (1)	2011
Calidris acuminata	1 (1)	2000
Calidris himantopus	1 (1)	2007
Calidris temminckii	3 (3)	1887; 2005; 2007
Caprimulgus europaeus	4 (4)	1953; 2012
Cardellina canadensis	1 (1)	2009
Catharus guttatus	2 (2)	2008; 2010
Catharus ustulatus	3 (3)	2011
Charadrius asiaticus	1 (1)	2012
Ciconia ciconia	2 (2)	2010; 2011
Ciconia nigra	2 (2)	1986; 2010
Circus pygargus	1 (1)	2001
Coccyzus erythropthalmus	4 (4)	1900; 1969; 2006; 2010
Colaptes auratus	2 (2)	2010; 2014
Coloeus monedula	1 (1)	1947
Coracias garrulus	2 (2)	1900; 1909
Corvus corone corone	5 (18)	1897; 1927; 2003
Crithagra mozambica	1 (1)	2006
Cyanocitta cristata	1 (1)	1998	Most probably ship-assisted or escaped from captivity.
Dendrocygna bicolor	1 (1)	2000
Dumetella carolinensis	3 (3)	2010; 2011
Egretta caerulea	4 (4)	1964; 1997; 1998; 2012
Egretta gularis	2 (2)	1887; 1998
Egretta tricolor	3 (3)	1985; 2007; 2012
Elanoides forficatus	2 (2)	2005; 2008
Emberiza rustica	1 (1)	2014
Estrilda troglodytes	1 (1)	1998
Falco amurensis	1 (1)	2011
Falco eleonorae	1 (1)	2013
Falco naumanni	1 (1)	1965
Falco rusticolus	1 (1)	1928 or earlier	On a boat north of azores
Falco sparverius	3 (3)	1968; 1970; 1980
Falco subbuteo	2 (2)	2008; 2011
Ficedula hypoleuca	2 (2)	2006; 2010
Ficedula parva	1 (1)	1995
Fregata magnificens	5 (2)	1902; 2008
Fringilla montifringilla	1 (1)	2012	2003 record was reject by PRC (Portuguese Rarities Committee).
Galerida cristata	1 (1)	1998
Gallinago media	2 (1)	2012
Gavia arctica	1 (1)	2010
Gavia stellata	3 (9)	1979; 2007; 2010
Geronticus eremita	1 (1)	1904
Grus canadensis	1 (1)	2000
Grus grus	2 (4)	1933; 2012
Hippolais polyglotta	1(1)	2010
Hydrocoloeus minutus	5 (5)	1983; 2000; 2001; 2002; 2009
Hydroprogne caspia	3 (4)	2005; 2006; 2012; 2013
Hylocichla mustelina	2 (2)	1900; 2012
Ichthyaetus audouinii	1 (1)	2005
Junco hyemalis	1 (1)	2009
Lanius collurio	2 (2)	2006
Lanius excubitor borealis	1 (1)	2014
Lanius senator	2 (2)	2011; 2012
Larus canus brachyrhynchus	1 (1)	2003
Leiothlypis peregrina	4 (4)	2005; 2010; 2011; 2012
Limosa haemastica	1 (1)	2007
Linaria cannabina	3 (9)	2007; 2008; 2011
Linaria flavirostris	1 (1)	2014
Locustella naevia	1 (1)	2010
Lophodytes cucullatus	5 (5)	2001; 2002; 2008; 2009
Melospiza lincolnii	1 (1)	2010
Mergus merganser	2 (2)	2008; 2014
Merops apiaster	1 (2)	1900
Milvus migrans	3 (3)	2010; 2011
Motacilla citreola	3 (3)	2009; 2012; 2013
Muscicapa striata	3 (3)	2010; 2011; 2014
Neophron percnopterus	1 (1)	1932
Numenius tenuirostris	2 (2)	1979;1981
Nyctanassa violacea	5 (5)	2009; 2010; 2011; 2013
Oceanodroma monorhis	4 (4)	2012; 2013; 2014
Oenanthe hispanica	2 (2)	2006; 2009
Oenanthe isabellina	1 (1)	2009
Oxyura jamaicensis	2 (1?)	2009	Possibly the same individual observed on two different islands.
Parkesia noveboracensis	5 (5)	1996; 2010; 2012
Passerculus sandwichensis	3 (3)	2002; 2009
Petronia petronia	1 (1)	1900
Phoenicopterus roseus	1 (1)	1970
Phoenicurus ochruros	3 (3)	2001; 2008; 2011
Phoenicurus phoenicurus	5 (5)	1989; 2001; 2009; 2010; 2011
Phylloscopus inornatus	2 (2)	2001; 2014
Piranga rubra	3 (3)	2006; 2010; 2011
Podiceps cristatus	1 (2)	1909
Podiceps grisegena	1 (1)	2012
Porzana carolina	3 (5)	1998; 2012; 2013
Porzana parva	5 (5)	1894; 1900; 1985; 2009
Porzana pusilla	2 (2)	1903; 1953
Progne subis	3 (4)	1996; 2004; 2011
Pterodroma cahow	3 (1)	2002; 2003; 2006	Same (ringed) individual.
Pterodroma hasitata	3 (3)	2007; 2009; 2011
Pterodroma madeira	1 (1)	2012
Pterodroma neglecta	1 (1)	2006
Recurvirostra avosetta	4 (4)	1932; 1950; 1979; 2013
Regulus calendula	1(1)	2013
Riparia paludicola	1 (1)	2009
Saxicola rubetra	4 (4)	2001; 2006; 2007; 2012
Saxicola rubicola	1 (1)	2007
Serinus serinus	1 (1)	2006
Setophaga caerulescens	4 (4)	2005; 2006; 2013
Setophaga citrina	2 (2)	2005; 2008
Setophaga discolor	1 (1)	2012
Setophaga dominica	1 (1)	2013
Setophaga magnolia	3 (3)	1999; 2009; 2012
Setophaga pensylvanica	1 (1)	2009
Somateria mollissima	4 (4)	1905; 1952; 2006; 2009
Somateria spectabilis	1 (1)	2000
Sphyrapicus varius	1 (1)	2008
Spiza americana	3 (4)	2009; 2011; 2013
Stercorarius maccormicki	5 (5)	1996; 1998; 2000; 2007; 2014
Sternula albifrons	3 (3)	1984; 2002; 2004
Sula dactylatra	2 (2)	2008; 2011
Sula leucogaster	3 (3)	1966; 2010; 2013
Sylvia borin	4 (4)	2009; 2010; 2011
Sylvia cantillans	1 (1)	2013
Sylvia communis	1 (1)	2011
Sylvia nisoria	1 (1)	2014
Tachybaptus ruficollis	3 (4)	2005; 2007; 2010
Tadorna ferruginea	1 (1)	1892
Tadorna tadorna	5 (6)	1963; 2007; 2009; 2014
Thalassarche melanophris	2 (2)	2006; 2007
Thalasseus maximus	3 (2)	2003; 2007
Troglodytes troglodytes	2 (5)	1967; 2010
Turdus migratorius	2 (2)	2012; 2013
Turdus naumanni	1 (1)	2008
Turdus torquatus	4 (4)	2009; 2012; 2013
Turdus viscivorus	3 (3)	1900
Uria lomvia	4 (4)	1965; 1966; 2001
Vermivora chrysoptera	1 (1)	2012
Vermivora cyanoptera	1 (1)	2011
Vireo flavifrons	3 (3)	2008; 2009
Vireo griseus	4 (4)	2005; 2008; 2009; 2012
Xenus cinereus	1 (1)	2012
Zenaida macroura	4 (4)	2005; 2008; 2013
Zonotrichia albicollis	4 (4)	2010; 2012; 2013
